# Supplementary material for: Theoretical Study of Metal–Ligand Interactions in Lead Complexes with Radiopharmaceutical Interest
Source: Molecules. 2024 Sep 4;29(17):4198. doi: 10.3390/molecules29174198 (PMC11397547; doi:10.3390/molecules29174198)
Supplement: Supplementary file 1 [file molecules-29-04198-s001.zip]

Archive with 1 entries (1 files):
- molecules-3103128-supplementary.pdf
